# Supplementary material for: Pushing the limits of solubility prediction via quality-oriented data selection
Source: iScience. 2020 Dec 17;24(1):101961. doi: 10.1016/j.isci.2020.101961 (PMC7788089; doi:10.1016/j.isci.2020.101961)
Supplement: Table S2. The results of models trained with dataset non-AF and tested on dataset E, related to Figure 4 [file mmc2.xlsx]

## Sheet: Table S2. (non-AF)
Test/Train Method						Feature Selection			Train			Validation			Test
Model	Train set	Train size	Train size (filtered)	Test set	Test size	Pearson (cut-off)	Lasso(alpha)	# of selected	MAE	RMSE	R2	MAE-V	RMSE-V	R2-V	MAE-T	RMSE-T	R2-T
CONS	dataset-non-AF	6154	4399	dataset-E	1290	0	0.01	58	0	0	0	0	0	0	0.397	0.539	0.93
CONS	dataset-non-AF	6154	4399	dataset-E	1290	0	0.05	28	0	0	0	0	0	0	0.432	0.566	0.923
RF	dataset-non-AF	6154	4399	dataset-E	1290	0	0.01	58	0.218	0.306	0.983	0.629	0.854	0.842	0.418	0.566	0.916
CONS	dataset-non-AF	6154	4399	dataset-E	1290	0.1	0	55	0	0	0	0	0	0	0.431	0.57	0.922
CONS	dataset-non-AF	6154	4399	dataset-E	1290	0	0.2	17	0	0	0	0	0	0	0.433	0.575	0.92
CONS	dataset-non-AF	6154	4399	dataset-E	1290	0	0.02	42	0	0	0	0	0	0	0.431	0.576	0.92
RF	dataset-non-AF	6154	4399	dataset-E	1290	0.1	0	55	0.224	0.314	0.982	0.643	0.875	0.834	0.428	0.579	0.912
RF	dataset-non-AF	6154	4399	dataset-E	1290	0	0.02	42	0.221	0.309	0.983	0.635	0.863	0.838	0.426	0.58	0.912
RF	dataset-non-AF	6154	4399	dataset-E	1290	0	0.05	28	0.223	0.311	0.982	0.639	0.869	0.836	0.429	0.582	0.911
CONS	dataset-non-AF	6154	4399	dataset-E	1290	0	0.1	19	0	0	0	0	0	0	0.44	0.586	0.917
RF	dataset-non-AF	6154	4399	dataset-E	1290	0	0.1	19	0.225	0.313	0.982	0.645	0.874	0.834	0.434	0.587	0.91
RF	dataset-non-AF	6154	4399	dataset-E	1290	0	0.2	17	0.229	0.318	0.982	0.656	0.885	0.83	0.435	0.592	0.908
CONS	dataset-non-AF	6154	4399	dataset-E	1290	0.2	0	34	0	0	0	0	0	0	0.451	0.596	0.915
RF	dataset-non-AF	6154	4399	dataset-E	1290	0.2	0	34	0.23	0.321	0.981	0.66	0.896	0.826	0.442	0.596	0.907
XGB	dataset-non-AF	6154	4399	dataset-E	1290	0	0.01	58	0.01	0.081	0.999	0.624	0.859	0.842	0.438	0.607	0.91
XGB	dataset-non-AF	6154	4399	dataset-E	1290	0	0.02	42	0.011	0.081	0.999	0.643	0.89	0.83	0.441	0.614	0.906
XGB	dataset-non-AF	6154	4399	dataset-E	1290	0	0.05	28	0.011	0.081	0.999	0.65	0.898	0.825	0.447	0.614	0.906
XGB	dataset-non-AF	6154	4399	dataset-E	1290	0.1	0	55	0.01	0.081	0.999	0.65	0.885	0.832	0.452	0.616	0.906
XGB	dataset-non-AF	6154	4399	dataset-E	1290	0	0.2	17	0.013	0.084	0.999	0.668	0.905	0.823	0.45	0.616	0.905
XGB	dataset-non-AF	6154	4399	dataset-E	1290	0	0.1	19	0.011	0.081	0.999	0.658	0.901	0.825	0.464	0.629	0.9
ANN	dataset-non-AF	6154	4399	dataset-E	1290	0	0.01	58	0.416	0.571	0.94	0.683	0.918	0.818	0.465	0.63	0.905
CONS	dataset-non-AF	6154	4399	dataset-E	1290	0.4	0	25	0	0	0	0	0	0	0.477	0.634	0.903
CONS	dataset-non-AF	6154	4399	dataset-E	1290	0.3	0	29	0	0	0	0	0	0	0.479	0.638	0.902
CONS	dataset-non-AF	6154	4399	dataset-E	1290	0.5	0	14	0	0	0	0	0	0	0.483	0.642	0.901
XGB	dataset-non-AF	6154	4399	dataset-E	1290	0.2	0	34	0.011	0.081	0.999	0.671	0.924	0.816	0.47	0.647	0.896
RF	dataset-non-AF	6154	4399	dataset-E	1290	0.3	0	29	0.242	0.336	0.979	0.689	0.931	0.812	0.48	0.651	0.888
RF	dataset-non-AF	6154	4399	dataset-E	1290	0.4	0	25	0.244	0.34	0.979	0.696	0.941	0.808	0.484	0.656	0.887
RF	dataset-non-AF	6154	4399	dataset-E	1290	0.5	0	14	0.256	0.354	0.977	0.713	0.961	0.799	0.5	0.679	0.881
XGB	dataset-non-AF	6154	4399	dataset-E	1290	0.3	0	29	0.012	0.088	0.999	0.708	0.971	0.795	0.513	0.715	0.871
ANN	dataset-non-AF	6154	4399	dataset-E	1290	0.1	0	55	0.56	0.753	0.896	0.695	0.932	0.812	0.547	0.718	0.863
CONS	dataset-non-AF	6154	4399	dataset-E	1290	0	0.5	11	0	0	0	0	0	0	0.541	0.721	0.875
XGB	dataset-non-AF	6154	4399	dataset-E	1290	0.5	0	14	0.032	0.129	0.997	0.741	1005	0.781	0.523	0.721	0.87
XGB	dataset-non-AF	6154	4399	dataset-E	1290	0	0.5	11	0.014	0.084	0.999	0.728	0.991	0.787	0.53	0.727	0.873
XGB	dataset-non-AF	6154	4399	dataset-E	1290	0.4	0	25	0.013	0.089	0.999	0.717	0.977	0.793	0.523	0.736	0.865
RF	dataset-non-AF	6154	4399	dataset-E	1290	0	0.5	11	0.249	0.342	0.979	0.718	0.967	0.795	0.54	0.741	0.864
ANN	dataset-non-AF	6154	4399	dataset-E	1290	0.3	0	29	0.681	0.898	0.853	0.754	0.995	0.786	0.57	0.741	0.846
ANN	dataset-non-AF	6154	4399	dataset-E	1290	0.2	0	34	0.638	0.855	0.866	0.749	1003	0.783	0.576	0.744	0.857
ANN	dataset-non-AF	6154	4399	dataset-E	1290	0	0.02	42	0.45	0.614	0.931	0.695	0.924	0.816	0.59	0.753	0.855
ANN	dataset-non-AF	6154	4399	dataset-E	1290	0	0.2	17	0.61	0.814	0.879	0.751	1002	0.781	0.585	0.757	0.854
ANN	dataset-non-AF	6154	4399	dataset-E	1290	0.4	0	25	0.692	0.917	0.847	0.753	1006	0.78	0.595	0.758	0.865
ANN	dataset-non-AF	6154	4399	dataset-E	1290	0	0.1	19	0.522	0.704	0.909	0.715	0.948	0.804	0.586	0.764	0.859
ANN	dataset-non-AF	6154	4399	dataset-E	1290	0.5	0	14	0.719	0.951	0.835	0.771	1021	0.772	0.599	0.765	0.86
ANN	dataset-non-AF	6154	4399	dataset-E	1290	0	0.05	28	0.53	0.718	0.906	0.706	0.94	0.808	0.612	0.772	0.858
ANN	dataset-non-AF	6154	4399	dataset-E	1290	0	0.5	11	0.689	0.913	0.848	0.837	1101	0.734	0.716	0.922	0.808
