# Supplementary material for: Pushing the limits of solubility prediction via quality-oriented data selection
Source: iScience. 2020 Dec 17;24(1):101961. doi: 10.1016/j.isci.2020.101961 (PMC7788089; doi:10.1016/j.isci.2020.101961)
Supplement: Table S3. The results of models trained with dataset All and tested on dataset E, related to Figure 4 [file mmc3.xlsx]

## Sheet: Table S3. (All)
Test/Train Method						Feature Selection			Train			Validation			Test
Model	Train set	Train size	Train size (filtered)	Test set	Test size	Pearson (cut-off)	Lasso(alpha)	# of selected	MAE	RMSE	R2	MAE-V	RMSE-V	R2-V	MAE-T	RMSE-T	R2-T
CONS	all	9982	6937	dataset-E	1290	0	0.05	29	0	0	0	0	0	0	0.421	0.569	0.922
CONS	all	9982	6937	dataset-E	1290	0	0.01	53	0	0	0	0	0	0	0.427	0.572	0.921
CONS	all	9982	6937	dataset-E	1290	0	0.1	22	0	0	0	0	0	0	0.429	0.573	0.921
CONS	all	9982	6937	dataset-E	1290	0.1	0	56	0	0	0	0	0	0	0.43	0.577	0.92
CONS	all	9982	6937	dataset-E	1290	0	0.02	40	0	0	0	0	0	0	0.426	0.581	0.919
RF	all	9982	6937	dataset-E	1290	0.1	0	56	0.246	0.351	0.978	0.742	1.017	0.747	0.437	0.59	0.908
RF	all	9982	6937	dataset-E	1290	0	0.01	53	0.242	0.347	0.979	0.73	1.005	0.755	0.438	0.592	0.909
RF	all	9982	6937	dataset-E	1290	0	0.02	40	0.244	0.347	0.979	0.734	1.007	0.754	0.438	0.593	0.909
RF	all	9982	6937	dataset-E	1290	0	0.05	29	0.246	0.351	0.978	0.739	1.016	0.75	0.439	0.594	0.908
CONS	all	9982	6937	dataset-E	1290	0	0.2	18	0	0	0	0	0	0	0.445	0.595	0.915
RF	all	9982	6937	dataset-E	1290	0	0.1	22	0.247	0.353	0.978	0.745	1.028	0.745	0.443	0.597	0.907
RF	all	9982	6937	dataset-E	1290	0	0.2	18	0.255	0.362	0.977	0.766	1.053	0.729	0.442	0.6	0.907
CONS	all	9982	6937	dataset-E	1290	0.2	0	37	0	0	0	0	0	0	0.459	0.601	0.913
RF	all	9982	6937	dataset-E	1290	0.2	0	37	0.26	0.367	0.976	0.775	1.061	0.723	0.455	0.61	0.901
CONS	all	9982	6937	dataset-E	1290	0.3	0	31	0	0	0	0	0	0	0.471	0.619	0.908
XGB	all	9982	6937	dataset-E	1290	0	0.01	53	0.013	0.06	0.999	0.736	1.021	0.746	0.451	0.619	0.907
CONS	all	9982	6937	dataset-E	1290	0.4	0	22	0	0	0	0	0	0	0.469	0.625	0.906
RF	all	9982	6937	dataset-E	1290	0.3	0	31	0.268	0.377	0.975	0.792	1.086	0.712	0.465	0.628	0.895
XGB	all	9982	6937	dataset-E	1290	0	0.02	40	0.015	0.06	0.999	0.741	1.031	0.744	0.456	0.631	0.902
XGB	all	9982	6937	dataset-E	1290	0.1	0	56	0.011	0.059	0.999	0.76	1.048	0.728	0.459	0.634	0.9
XGB	all	9982	6937	dataset-E	1290	0	0.1	22	0.016	0.061	0.999	0.756	1.047	0.736	0.465	0.637	0.901
XGB	all	9982	6937	dataset-E	1290	0	0.05	29	0.015	0.061	0.999	0.752	1.036	0.742	0.462	0.643	0.899
XGB	all	9982	6937	dataset-E	1290	0	0.2	18	0.017	0.064	0.999	0.776	1.068	0.72	0.463	0.643	0.898
RF	all	9982	6937	dataset-E	1290	0.4	0	22	0.272	0.384	0.974	0.805	1.102	0.705	0.476	0.644	0.892
XGB	all	9982	6937	dataset-E	1290	0.2	0	37	0.013	0.06	0.999	0.807	1.111	0.695	0.483	0.656	0.894
RF	all	9982	6937	dataset-E	1290	0.5	0	14	0.277	0.389	0.973	0.809	1.104	0.703	0.491	0.664	0.886
CONS	all	9982	6937	dataset-E	1290	0.5	0	14	0	0	0	0	0	0	0.498	0.674	0.891
XGB	all	9982	6937	dataset-E	1290	0.3	0	31	0.015	0.062	0.999	0.831	1.148	0.679	0.502	0.686	0.883
CONS	all	9982	6937	dataset-E	1290	0	0.5	12	0	0	0	0	0	0	0.522	0.693	0.884
ANN	all	9982	6937	dataset-E	1290	0	0.05	29	0.675	0.922	0.849	0.809	1.082	0.724	0.527	0.696	0.884
ANN	all	9982	6937	dataset-E	1290	0	0.1	22	0.688	0.935	0.844	0.83	1.108	0.707	0.538	0.705	0.877
XGB	all	9982	6937	dataset-E	1290	0.4	0	22	0.019	0.063	0.999	0.85	1.161	0.669	0.511	0.706	0.876
RF	all	9982	6937	dataset-E	1290	0	0.5	12	0.278	0.389	0.973	0.838	1.131	0.689	0.528	0.716	0.873
ANN	all	9982	6937	dataset-E	1290	0	0.01	53	0.641	0.877	0.863	0.796	1.059	0.729	0.547	0.719	0.879
XGB	all	9982	6937	dataset-E	1290	0	0.5	12	0.023	0.067	0.999	0.857	1.17	0.669	0.521	0.721	0.878
ANN	all	9982	6937	dataset-E	1290	0.1	0	56	0.703	0.949	0.84	0.828	1.092	0.714	0.561	0.722	0.874
ANN	all	9982	6937	dataset-E	1290	0.4	0	22	0.824	1.1	0.785	0.87	1.163	0.658	0.575	0.741	0.865
ANN	all	9982	6937	dataset-E	1290	0.3	0	31	0.819	1.094	0.786	0.886	1.152	0.685	0.584	0.746	0.861
ANN	all	9982	6937	dataset-E	1290	0	0.02	40	0.676	0.918	0.85	0.802	1.065	0.725	0.557	0.75	0.856
ANN	all	9982	6937	dataset-E	1290	0.2	0	37	0.804	1.076	0.794	0.851	1.121	0.699	0.588	0.753	0.85
XGB	all	9982	6937	dataset-E	1290	0.5	0	14	0.026	0.077	0.999	0.86	1.174	0.661	0.549	0.773	0.855
ANN	all	9982	6937	dataset-E	1290	0.5	0	14	0.85	1.136	0.771	0.873	1.156	0.679	0.607	0.8	0.81
ANN	all	9982	6937	dataset-E	1290	0	0.2	18	0.786	1.054	0.802	0.924	1.213	0.651	0.626	0.816	0.832
ANN	all	9982	6937	dataset-E	1290	0	0.5	12	0.839	1.126	0.775	0.959	1.26	0.621	0.719	0.916	0.815
