# Supplementary material for: Pushing the limits of solubility prediction via quality-oriented data selection
Source: iScience. 2020 Dec 17;24(1):101961. doi: 10.1016/j.isci.2020.101961 (PMC7788089; doi:10.1016/j.isci.2020.101961)
Supplement: Table S4. The results of models trained with dataset A and tested on dataset E, related to Figure 4 [file mmc4.xlsx]

## Sheet: Table S4. (A)
Test/Train Method						Feature Selection			Train			Validation			Test
Model	Train set	Train size	Train size (filtered)	Test set	Test size	Pearson (cut-off)	Lasso(alpha)	# of selected	MAE	RMSE	R2	MAE-V	RMSE-V	R2-V	MAE-T	RMSE-T	R2-T
CONS	dataset-A	6110	3266	dataset-E	1290	0	0.02	41	0	0	0	0	0	0	0.563	0.758	0.862
CONS	dataset-A	6110	3266	dataset-E	1290	0	0.01	50	0	0	0	0	0	0	0.579	0.771	0.857
CONS	dataset-A	6110	3266	dataset-E	1290	0	0.1	23	0	0	0	0	0	0	0.581	0.773	0.856
RF	dataset-A	6110	3266	dataset-E	1290	0	0.01	50	0.321	0.531	0.957	0.836	1.161	0.477	0.585	0.773	0.84
RF	dataset-A	6110	3266	dataset-E	1290	0	0.2	21	0.326	0.535	0.956	0.851	1.178	0.461	0.585	0.774	0.844
CONS	dataset-A	6110	3266	dataset-E	1290	0.2	0	39	0	0	0	0	0	0	0.577	0.778	0.855
CONS	dataset-A	6110	3266	dataset-E	1290	0.1	0	68	0	0	0	0	0	0	0.573	0.779	0.854
CONS	dataset-A	6110	3266	dataset-E	1290	0	0.2	21	0	0	0	0	0	0	0.589	0.784	0.852
RF	dataset-A	6110	3266	dataset-E	1290	0	0.02	41	0.323	0.533	0.957	0.838	1.167	0.47	0.593	0.789	0.831
RF	dataset-A	6110	3266	dataset-E	1290	0	0.1	23	0.325	0.535	0.956	0.842	1.172	0.467	0.594	0.792	0.834
RF	dataset-A	6110	3266	dataset-E	1290	0.1	0	68	0.322	0.531	0.957	0.838	1.16	0.476	0.599	0.796	0.826
CONS	dataset-A	6110	3266	dataset-E	1290	0	0.05	29	0	0	0	0	0	0	0.587	0.797	0.847
RF	dataset-A	6110	3266	dataset-E	1290	0	0.05	29	0.324	0.533	0.956	0.84	1.168	0.469	0.603	0.801	0.825
CONS	dataset-A	6110	3266	dataset-E	1290	0.5	0	17	0	0	0	0	0	0	0.611	0.813	0.841
RF	dataset-A	6110	3266	dataset-E	1290	0.2	0	39	0.328	0.537	0.956	0.866	1.196	0.439	0.612	0.818	0.817
CONS	dataset-A	6110	3266	dataset-E	1290	0.4	0	24	0	0	0	0	0	0	0.62	0.824	0.837
XGB	dataset-A	6110	3266	dataset-E	1290	0.1	0	68	0.154	0.423	0.973	0.853	1.203	0.435	0.619	0.826	0.837
XGB	dataset-A	6110	3266	dataset-E	1290	0	0.01	50	0.154	0.423	0.973	0.854	1.205	0.439	0.643	0.853	0.832
CONS	dataset-A	6110	3266	dataset-E	1290	0	0.5	15	0	0	0	0	0	0	0.643	0.853	0.825
XGB	dataset-A	6110	3266	dataset-E	1290	0	0.02	41	0.154	0.423	0.973	0.856	1.217	0.42	0.64	0.853	0.821
RF	dataset-A	6110	3266	dataset-E	1290	0.5	0	17	0.337	0.544	0.955	0.89	1.219	0.417	0.642	0.853	0.798
XGB	dataset-A	6110	3266	dataset-E	1290	0	0.2	21	0.154	0.423	0.973	0.872	1.225	0.412	0.632	0.856	0.83
XGB	dataset-A	6110	3266	dataset-E	1290	0	0.05	29	0.154	0.423	0.973	0.862	1.216	0.424	0.636	0.856	0.829
CONS	dataset-A	6110	3266	dataset-E	1290	0.3	0	32	0	0	0	0	0	0	0.647	0.863	0.821
RF	dataset-A	6110	3266	dataset-E	1290	0	0.5	15	0.337	0.545	0.954	0.891	1.221	0.421	0.652	0.863	0.808
RF	dataset-A	6110	3266	dataset-E	1290	0.3	0	32	0.333	0.541	0.955	0.881	1.212	0.425	0.647	0.866	0.785
RF	dataset-A	6110	3266	dataset-E	1290	0.4	0	24	0.335	0.543	0.955	0.884	1.217	0.419	0.649	0.869	0.786
XGB	dataset-A	6110	3266	dataset-E	1290	0.2	0	39	0.154	0.423	0.973	0.889	1.245	0.402	0.657	0.873	0.82
XGB	dataset-A	6110	3266	dataset-E	1290	0	0.1	23	0.154	0.423	0.973	0.869	1.223	0.415	0.652	0.877	0.825
ANN	dataset-A	6110	3266	dataset-E	1290	0	0.02	41	0.622	0.888	0.88	0.9	1.203	0.429	0.669	0.89	0.818
ANN	dataset-A	6110	3266	dataset-E	1290	0.5	0	17	0.86	1.166	0.792	1.008	1.305	0.402	0.684	0.89	0.776
ANN	dataset-A	6110	3266	dataset-E	1290	0.2	0	39	0.791	1.09	0.818	0.955	1.259	0.41	0.681	0.902	0.784
XGB	dataset-A	6110	3266	dataset-E	1290	0.3	0	32	0.154	0.423	0.973	0.908	1.261	0.394	0.682	0.918	0.774
ANN	dataset-A	6110	3266	dataset-E	1290	0.4	0	24	0.852	1.162	0.794	1.023	1.327	0.404	0.705	0.925	0.793
XGB	dataset-A	6110	3266	dataset-E	1290	0.5	0	17	0.155	0.423	0.973	0.922	1.287	0.389	0.697	0.934	0.785
XGB	dataset-A	6110	3266	dataset-E	1290	0.4	0	24	0.155	0.423	0.973	0.914	1.273	0.388	0.702	0.935	0.771
ANN	dataset-A	6110	3266	dataset-E	1290	0	0.1	23	0.63	0.882	0.881	0.958	1.266	0.374	0.726	0.954	0.762
ANN	dataset-A	6110	3266	dataset-E	1290	0	0.01	50	0.59	0.836	0.893	0.915	1.224	0.414	0.731	0.956	0.805
XGB	dataset-A	6110	3266	dataset-E	1290	0	0.5	15	0.154	0.423	0.973	0.905	1.268	0.378	0.73	0.973	0.768
ANN	dataset-A	6110	3266	dataset-E	1290	0.1	0	68	0.655	0.922	0.869	0.942	1.253	0.416	0.755	0.997	0.745
ANN	dataset-A	6110	3266	dataset-E	1290	0	0.5	15	0.706	0.983	0.852	0.984	1.285	0.371	0.748	1.003	0.751
ANN	dataset-A	6110	3266	dataset-E	1290	0	0.05	29	0.609	0.864	0.886	0.924	1.233	0.397	0.759	1.006	0.74
ANN	dataset-A	6110	3266	dataset-E	1290	0	0.2	21	0.676	0.943	0.864	0.958	1.259	0.383	0.778	1.031	0.739
ANN	dataset-A	6110	3266	dataset-E	1290	0.3	0	32	0.814	1.122	0.807	0.965	1.267	0.388	0.847	1.089	0.703
