# Supplementary material for: Pushing the limits of solubility prediction via quality-oriented data selection
Source: iScience. 2020 Dec 17;24(1):101961. doi: 10.1016/j.isci.2020.101961 (PMC7788089; doi:10.1016/j.isci.2020.101961)
Supplement: Table S5. The results of models trained with dataset B and tested on dataset E, related to Figure 4 [file mmc5.xlsx]

## Sheet: Table S5. (B)
Test/Train Method						Feature Selection			Train			Validation			Test
Model	Train set	Train size	Train size (filtered)	Test set	Test size	Pearson (cut-off)	Lasso(alpha)	# of selected	MAE	RMSE	R2	MAE-V	RMSE-V	R2-V	MAE-T	RMSE-T	R2-T
CONS	dataset-B	4650	3185	dataset-E	1290	0	0.02	41	0	0	0	0	0	0	0.419	0.573	0.921
CONS	dataset-B	4650	3185	dataset-E	1290	0	0.1	19	0	0	0	0	0	0	0.429	0.577	0.92
CONS	dataset-B	4650	3185	dataset-E	1290	0	0.05	27	0	0	0	0	0	0	0.43	0.592	0.916
CONS	dataset-B	4650	3185	dataset-E	1290	0	0.01	51	0	0	0	0	0	0	0.434	0.594	0.915
CONS	dataset-B	4650	3185	dataset-E	1290	0.1	0	61	0	0	0	0	0	0	0.44	0.599	0.914
CONS	dataset-B	4650	3185	dataset-E	1290	0.2	0	41	0	0	0	0	0	0	0.452	0.602	0.913
RF	dataset-B	4650	3185	dataset-E	1290	0	0.01	51	0.222	0.308	0.983	0.628	0.86	0.841	0.442	0.607	0.903
RF	dataset-B	4650	3185	dataset-E	1290	0.2	0	41	0.23	0.321	0.982	0.648	0.892	0.828	0.451	0.611	0.902
RF	dataset-B	4650	3185	dataset-E	1290	0.1	0	61	0.228	0.317	0.982	0.642	0.882	0.832	0.451	0.614	0.901
RF	dataset-B	4650	3185	dataset-E	1290	0	0.02	41	0.223	0.309	0.983	0.632	0.865	0.839	0.447	0.615	0.901
CONS	dataset-B	4650	3185	dataset-E	1290	0	0.2	15	0	0	0	0	0	0	0.458	0.618	0.908
RF	dataset-B	4650	3185	dataset-E	1290	0	0.05	27	0.225	0.313	0.983	0.637	0.873	0.836	0.454	0.619	0.9
RF	dataset-B	4650	3185	dataset-E	1290	0	0.1	19	0.228	0.316	0.982	0.645	0.883	0.832	0.457	0.619	0.899
RF	dataset-B	4650	3185	dataset-E	1290	0	0.2	15	0.234	0.324	0.982	0.66	0.904	0.824	0.462	0.633	0.896
XGB	dataset-B	4650	3185	dataset-E	1290	0	0.01	51	0.013	0.073	0.999	0.619	0.858	0.84	0.453	0.644	0.897
XGB	dataset-B	4650	3185	dataset-E	1290	0.2	0	41	0.013	0.074	0.999	0.648	0.902	0.823	0.472	0.652	0.894
XGB	dataset-B	4650	3185	dataset-E	1290	0	0.1	19	0.013	0.073	0.999	0.649	0.898	0.825	0.474	0.654	0.894
XGB	dataset-B	4650	3185	dataset-E	1290	0	0.02	41	0.013	0.073	0.999	0.634	0.87	0.836	0.477	0.656	0.895
CONS	dataset-B	4650	3185	dataset-E	1290	0.3	0	30	0	0	0	0	0	0	0.493	0.659	0.896
XGB	dataset-B	4650	3185	dataset-E	1290	0	0.05	27	0.013	0.073	0.999	0.634	0.88	0.833	0.472	0.667	0.888
ANN	dataset-B	4650	3185	dataset-E	1290	0	0.02	41	0.382	0.52	0.952	0.671	0.902	0.824	0.504	0.67	0.886
RF	dataset-B	4650	3185	dataset-E	1290	0.3	0	30	0.245	0.341	0.98	0.686	0.934	0.811	0.497	0.67	0.882
ANN	dataset-B	4650	3185	dataset-E	1290	0	0.1	19	0.351	0.471	0.961	0.662	0.895	0.826	0.516	0.676	0.874
XGB	dataset-B	4650	3185	dataset-E	1290	0.1	0	61	0.013	0.073	0.999	0.64	0.89	0.828	0.486	0.681	0.885
RF	dataset-B	4650	3185	dataset-E	1290	0.4	0	27	0.247	0.347	0.979	0.691	0.947	0.806	0.505	0.681	0.877
XGB	dataset-B	4650	3185	dataset-E	1290	0	0.2	15	0.013	0.073	0.999	0.665	0.92	0.817	0.496	0.691	0.879
RF	dataset-B	4650	3185	dataset-E	1290	0.5	0	22	0.253	0.353	0.978	0.701	0.956	0.802	0.514	0.692	0.874
CONS	dataset-B	4650	3185	dataset-E	1290	0.5	0	22	0	0	0	0	0	0	0.512	0.694	0.884
CONS	dataset-B	4650	3185	dataset-E	1290	0.4	0	27	0	0	0	0	0	0	0.525	0.699	0.882
ANN	dataset-B	4650	3185	dataset-E	1290	0.1	0	61	0.483	0.657	0.924	0.706	0.948	0.806	0.534	0.703	0.873
ANN	dataset-B	4650	3185	dataset-E	1290	0	0.05	27	0.415	0.565	0.944	0.675	0.906	0.823	0.533	0.721	0.876
XGB	dataset-B	4650	3185	dataset-E	1290	0.3	0	30	0.016	0.1	0.998	0.706	0.971	0.796	0.532	0.733	0.864
CONS	dataset-B	4650	3185	dataset-E	1290	0	0.5	11	0	0	0	0	0	0	0.558	0.752	0.864
ANN	dataset-B	4650	3185	dataset-E	1290	0	0.2	15	0.5	0.672	0.92	0.722	0.971	0.796	0.582	0.753	0.864
ANN	dataset-B	4650	3185	dataset-E	1290	0.3	0	30	0.639	0.851	0.873	0.733	0.973	0.797	0.587	0.754	0.847
ANN	dataset-B	4650	3185	dataset-E	1290	0.2	0	41	0.55	0.741	0.903	0.702	0.946	0.808	0.571	0.755	0.861
XGB	dataset-B	4650	3185	dataset-E	1290	0.4	0	27	0.016	0.1	0.998	0.719	0.986	0.79	0.557	0.764	0.85
RF	dataset-B	4650	3185	dataset-E	1290	0	0.5	11	0.255	0.351	0.978	0.728	0.988	0.787	0.567	0.778	0.852
XGB	dataset-B	4650	3185	dataset-E	1290	0.5	0	22	0.021	0.111	0.998	0.735	1.01	0.779	0.552	0.778	0.847
ANN	dataset-B	4650	3185	dataset-E	1290	0	0.01	51	0.355	0.479	0.959	0.653	0.878	0.834	0.592	0.781	0.845
XGB	dataset-B	4650	3185	dataset-E	1290	0	0.5	11	0.016	0.08	0.999	0.75	1.026	0.772	0.572	0.799	0.847
ANN	dataset-B	4650	3185	dataset-E	1290	0.5	0	22	0.715	0.944	0.843	0.778	1.04	0.767	0.636	0.831	0.8
ANN	dataset-B	4650	3185	dataset-E	1290	0.4	0	27	0.665	0.885	0.862	0.753	1.008	0.779	0.686	0.88	0.78
ANN	dataset-B	4650	3185	dataset-E	1290	0	0.5	11	0.631	0.844	0.875	0.826	1.096	0.742	0.713	0.907	0.815
