# Supplementary material for: Pushing the limits of solubility prediction via quality-oriented data selection
Source: iScience. 2020 Dec 17;24(1):101961. doi: 10.1016/j.isci.2020.101961 (PMC7788089; doi:10.1016/j.isci.2020.101961)
Supplement: Table S6. The results of models trained with dataset C and tested on dataset E, related to Figure 4 [file mmc6.xlsx]

## Sheet: Table S6. (C)
Test/Train Method						Feature Selection			Train			Validation			Test
Model	Train set	Train size	Train size (filtered)	Test set	Test size	Pearson (cut-off)	Lasso(alpha)	# of selected	MAE	RMSE	R2	MAE-V	RMSE-V	R2-V	MAE-T	RMSE-T	R2-T
CONS	dataset-C	2603	1798	dataset-E	1290	0.1	0	62	0	0	0	0	0	0	0.511	0.673	0.891
CONS	dataset-C	2603	1798	dataset-E	1290	0	0.01	49	0	0	0	0	0	0	0.519	0.675	0.89
CONS	dataset-C	2603	1798	dataset-E	1290	0	0.05	25	0	0	0	0	0	0	0.528	0.678	0.89
CONS	dataset-C	2603	1798	dataset-E	1290	0	0.02	40	0	0	0	0	0	0	0.531	0.679	0.889
CONS	dataset-C	2603	1798	dataset-E	1290	0	0.2	16	0	0	0	0	0	0	0.542	0.693	0.885
CONS	dataset-C	2603	1798	dataset-E	1290	0.4	0	13	0	0	0	0	0	0	0.535	0.693	0.885
CONS	dataset-C	2603	1798	dataset-E	1290	0	0.1	19	0	0	0	0	0	0	0.542	0.698	0.883
CONS	dataset-C	2603	1798	dataset-E	1290	0.3	0	27	0	0	0	0	0	0	0.539	0.699	0.882
RF	dataset-C	2603	1798	dataset-E	1290	0	0.1	19	0.237	0.327	0.981	0.723	0.948	0.77	0.548	0.703	0.869
CONS	dataset-C	2603	1798	dataset-E	1290	0.2	0	41	0	0	0	0	0	0	0.545	0.706	0.88
RF	dataset-C	2603	1798	dataset-E	1290	0	0.01	49	0.233	0.321	0.981	0.712	0.934	0.776	0.553	0.706	0.869
RF	dataset-C	2603	1798	dataset-E	1290	0	0.02	40	0.235	0.324	0.981	0.717	0.943	0.771	0.552	0.706	0.868
RF	dataset-C	2603	1798	dataset-E	1290	0	0.2	16	0.238	0.327	0.981	0.721	0.946	0.77	0.55	0.706	0.868
RF	dataset-C	2603	1798	dataset-E	1290	0.3	0	27	0.237	0.327	0.981	0.734	0.963	0.76	0.551	0.709	0.868
RF	dataset-C	2603	1798	dataset-E	1290	0.1	0	62	0.233	0.322	0.981	0.714	0.937	0.774	0.556	0.709	0.868
RF	dataset-C	2603	1798	dataset-E	1290	0	0.05	25	0.237	0.326	0.981	0.716	0.939	0.773	0.55	0.709	0.867
RF	dataset-C	2603	1798	dataset-E	1290	0.2	0	41	0.234	0.323	0.981	0.72	0.945	0.77	0.557	0.713	0.867
XGB	dataset-C	2603	1798	dataset-E	1290	0	0.02	40	0.002	0.01	1	0.757	1.008	0.741	0.559	0.722	0.86
XGB	dataset-C	2603	1798	dataset-E	1290	0	0.01	49	0.001	0.009	1	0.745	1.003	0.738	0.559	0.729	0.865
XGB	dataset-C	2603	1798	dataset-E	1290	0	0.05	25	0.002	0.01	1	0.758	1.004	0.742	0.572	0.736	0.861
RF	dataset-C	2603	1798	dataset-E	1290	0.4	0	13	0.268	0.367	0.976	0.769	1.004	0.738	0.579	0.741	0.852
ANN	dataset-C	2603	1798	dataset-E	1290	0.4	0	13	0.695	0.908	0.851	0.805	1.042	0.715	0.587	0.752	0.859
XGB	dataset-C	2603	1798	dataset-E	1290	0.1	0	62	0.001	0.002	1	0.751	0.982	0.75	0.576	0.752	0.859
XGB	dataset-C	2603	1798	dataset-E	1290	0.2	0	41	0.001	0.002	1	0.749	0.991	0.745	0.577	0.752	0.856
XGB	dataset-C	2603	1798	dataset-E	1290	0.3	0	27	0.001	0.002	1	0.754	0.993	0.743	0.58	0.758	0.848
XGB	dataset-C	2603	1798	dataset-E	1290	0	0.1	19	0.002	0.01	1	0.754	1.005	0.742	0.595	0.76	0.856
XGB	dataset-C	2603	1798	dataset-E	1290	0	0.2	16	0.002	0.01	1	0.756	0.997	0.747	0.59	0.76	0.853
XGB	dataset-C	2603	1798	dataset-E	1290	0.4	0	13	0.039	0.156	0.996	0.813	1.06	0.707	0.603	0.797	0.838
ANN	dataset-C	2603	1798	dataset-E	1290	0.1	0	62	0.653	0.869	0.863	0.812	1.059	0.708	0.68	0.888	0.772
CONS	dataset-C	2603	1798	dataset-E	1290	0	0.5	9	0	0	0	0	0	0	0.692	0.901	0.805
ANN	dataset-C	2603	1798	dataset-E	1290	0	0.02	40	0.588	0.785	0.888	0.785	1.019	0.727	0.711	0.906	0.787
ANN	dataset-C	2603	1798	dataset-E	1290	0	0.2	16	0.65	0.865	0.865	0.824	1.085	0.69	0.705	0.931	0.784
ANN	dataset-C	2603	1798	dataset-E	1290	0	0.05	25	0.612	0.816	0.879	0.8	1.044	0.715	0.713	0.947	0.775
ANN	dataset-C	2603	1798	dataset-E	1290	0.3	0	27	0.724	0.956	0.834	0.868	1.139	0.666	0.721	0.947	0.772
RF	dataset-C	2603	1798	dataset-E	1290	0	0.5	9	0.267	0.364	0.976	0.835	1.094	0.687	0.727	0.949	0.758
ANN	dataset-C	2603	1798	dataset-E	1290	0	0.01	49	0.591	0.793	0.886	0.787	1.027	0.726	0.714	0.949	0.757
XGB	dataset-C	2603	1798	dataset-E	1290	0	0.5	9	0.003	0.017	1	0.905	1.18	0.637	0.74	0.979	0.758
ANN	dataset-C	2603	1798	dataset-E	1290	0.2	0	41	0.705	0.933	0.842	0.861	1.117	0.678	0.755	0.999	0.783
ANN	dataset-C	2603	1798	dataset-E	1290	0	0.1	19	0.629	0.833	0.874	0.823	1.069	0.701	0.771	0.999	0.752
ANN	dataset-C	2603	1798	dataset-E	1290	0.5	0	6	0.868	1.126	0.77	0.931	1.221	0.601	0.852	1.067	0.548
ANN	dataset-C	2603	1798	dataset-E	1290	0	0.5	9	0.753	0.988	0.823	0.902	1.153	0.646	0.844	1.077	0.696
CONS	dataset-C	2603	1798	dataset-E	1290	0.5	0	6	0	0	0	0	0	0	0.867	1.101	0.708
RF	dataset-C	2603	1798	dataset-E	1290	0.5	0	6	0.334	0.446	0.964	0.942	1.214	0.608	0.908	1.169	0.501
XGB	dataset-C	2603	1798	dataset-E	1290	0.5	0	6	0.055	0.166	0.995	1.045	1.356	0.507	1.004	1.289	0.484
