# Supplementary material for: Pushing the limits of solubility prediction via quality-oriented data selection
Source: iScience. 2020 Dec 17;24(1):101961. doi: 10.1016/j.isci.2020.101961 (PMC7788089; doi:10.1016/j.isci.2020.101961)
Supplement: Table S7. The results of models trained with dataset D and tested on dataset E, related to Figure 4 [file mmc7.xlsx]

## Sheet: Table S7. (D)
Test/Train Method						Feature Selection			Train			Validation			Test
Model	Train set	Train size	Train size (filtered)	Test set	Test size	Pearson (cut-off)	Lasso(alpha)	# of selected	MAE	RMSE	R2	MAE-V	RMSE-V	R2-V	MAE-T	RMSE-T	R2-T
CONS	dataset-D	2115	1054	dataset-E	1290	0	0.02	37	0	0	0	0	0	0	0.45	0.61	0.911
CONS	dataset-D	2115	1054	dataset-E	1290	0.1	0	56	0	0	0	0	0	0	0.462	0.621	0.907
CONS	dataset-D	2115	1054	dataset-E	1290	0	0.01	46	0	0	0	0	0	0	0.464	0.631	0.904
CONS	dataset-D	2115	1054	dataset-E	1290	0	0.1	18	0	0	0	0	0	0	0.483	0.652	0.898
RF	dataset-D	2115	1054	dataset-E	1290	0	0.01	46	0.201	0.275	0.986	0.63	0.821	0.826	0.485	0.652	0.892
RF	dataset-D	2115	1054	dataset-E	1290	0.1	0	56	0.207	0.282	0.985	0.634	0.823	0.824	0.488	0.653	0.892
RF	dataset-D	2115	1054	dataset-E	1290	0	0.02	37	0.202	0.275	0.986	0.623	0.811	0.83	0.488	0.656	0.892
XGB	dataset-D	2115	1054	dataset-E	1290	0.1	0	56	0.008	0.061	0.999	0.631	0.818	0.825	0.482	0.66	0.893
XGB	dataset-D	2115	1054	dataset-E	1290	0	0.02	37	0.008	0.061	0.999	0.619	0.815	0.827	0.477	0.663	0.897
CONS	dataset-D	2115	1054	dataset-E	1290	0	0.05	25	0	0	0	0	0	0	0.486	0.663	0.894
CONS	dataset-D	2115	1054	dataset-E	1290	0	0.2	15	0	0	0	0	0	0	0.494	0.663	0.894
CONS	dataset-D	2115	1054	dataset-E	1290	0.2	0	37	0	0	0	0	0	0	0.508	0.667	0.893
RF	dataset-D	2115	1054	dataset-E	1290	0	0.1	18	0.207	0.283	0.985	0.638	0.835	0.819	0.498	0.669	0.889
RF	dataset-D	2115	1054	dataset-E	1290	0	0.2	15	0.211	0.285	0.985	0.648	0.843	0.815	0.504	0.677	0.888
XGB	dataset-D	2115	1054	dataset-E	1290	0	0.01	46	0.008	0.061	0.999	0.624	0.823	0.825	0.496	0.681	0.888
RF	dataset-D	2115	1054	dataset-E	1290	0	0.05	25	0.209	0.286	0.985	0.642	0.839	0.818	0.506	0.683	0.886
RF	dataset-D	2115	1054	dataset-E	1290	0.2	0	37	0.218	0.294	0.984	0.667	0.859	0.807	0.515	0.684	0.88
XGB	dataset-D	2115	1054	dataset-E	1290	0.2	0	37	0.008	0.061	0.999	0.708	0.914	0.779	0.522	0.694	0.881
CONS	dataset-D	2115	1054	dataset-E	1290	0.3	0	31	0	0	0	0	0	0	0.525	0.695	0.884
CONS	dataset-D	2115	1054	dataset-E	1290	0.5	0	21	0	0	0	0	0	0	0.522	0.696	0.884
RF	dataset-D	2115	1054	dataset-E	1290	0.3	0	31	0.222	0.298	0.983	0.677	0.872	0.801	0.526	0.699	0.875
XGB	dataset-D	2115	1054	dataset-E	1290	0	0.1	18	0.008	0.061	0.999	0.643	0.837	0.814	0.522	0.711	0.881
RF	dataset-D	2115	1054	dataset-E	1290	0.4	0	28	0.222	0.299	0.983	0.677	0.878	0.799	0.537	0.714	0.87
ANN	dataset-D	2115	1054	dataset-E	1290	0	0.02	37	0.187	0.272	0.986	0.674	0.889	0.799	0.53	0.716	0.872
XGB	dataset-D	2115	1054	dataset-E	1290	0	0.2	15	0.008	0.061	0.999	0.672	0.884	0.791	0.526	0.721	0.878
RF	dataset-D	2115	1054	dataset-E	1290	0.5	0	21	0.224	0.302	0.983	0.679	0.883	0.796	0.546	0.725	0.866
CONS	dataset-D	2115	1054	dataset-E	1290	0.4	0	28	0	0	0	0	0	0	0.562	0.735	0.87
XGB	dataset-D	2115	1054	dataset-E	1290	0	0.05	25	0.008	0.061	0.999	0.649	0.856	0.806	0.537	0.738	0.871
XGB	dataset-D	2115	1054	dataset-E	1290	0.3	0	31	0.008	0.061	0.999	0.722	0.932	0.771	0.544	0.739	0.867
XGB	dataset-D	2115	1054	dataset-E	1290	0.5	0	21	0.008	0.061	0.999	0.736	0.964	0.754	0.568	0.76	0.86
XGB	dataset-D	2115	1054	dataset-E	1290	0.4	0	28	0.008	0.061	0.999	0.712	0.923	0.775	0.573	0.765	0.858
ANN	dataset-D	2115	1054	dataset-E	1290	0.1	0	56	0.227	0.314	0.981	0.664	0.877	0.806	0.568	0.769	0.857
ANN	dataset-D	2115	1054	dataset-E	1290	0	0.05	25	0.242	0.344	0.977	0.702	0.926	0.783	0.579	0.779	0.854
ANN	dataset-D	2115	1054	dataset-E	1290	0	0.2	15	0.284	0.385	0.971	0.714	0.919	0.782	0.598	0.781	0.857
CONS	dataset-D	2115	1054	dataset-E	1290	0	0.5	9	0	0	0	0	0	0	0.581	0.79	0.85
ANN	dataset-D	2115	1054	dataset-E	1290	0	0.1	18	0.263	0.36	0.975	0.707	0.925	0.778	0.595	0.793	0.848
ANN	dataset-D	2115	1054	dataset-E	1290	0.5	0	21	0.512	0.654	0.919	0.784	1.001	0.742	0.617	0.809	0.831
ANN	dataset-D	2115	1054	dataset-E	1290	0	0.01	46	0.217	0.3	0.983	0.685	0.927	0.778	0.599	0.82	0.837
ANN	dataset-D	2115	1054	dataset-E	1290	0.2	0	37	0.47	0.606	0.93	0.758	0.975	0.754	0.64	0.827	0.806
XGB	dataset-D	2115	1054	dataset-E	1290	0	0.5	9	0.011	0.068	0.999	0.77	1.022	0.736	0.607	0.828	0.84
RF	dataset-D	2115	1054	dataset-E	1290	0	0.5	9	0.239	0.322	0.98	0.743	0.994	0.756	0.612	0.84	0.827
ANN	dataset-D	2115	1054	dataset-E	1290	0.3	0	31	0.493	0.635	0.922	0.781	0.986	0.748	0.657	0.856	0.8
ANN	dataset-D	2115	1054	dataset-E	1290	0	0.5	9	0.431	0.586	0.934	0.849	1.106	0.688	0.687	0.913	0.793
ANN	dataset-D	2115	1054	dataset-E	1290	0.4	0	28	0.492	0.637	0.923	0.775	0.992	0.751	0.799	1.014	0.73
