# Supplementary material for: Pushing the limits of solubility prediction via quality-oriented data selection
Source: iScience. 2020 Dec 17;24(1):101961. doi: 10.1016/j.isci.2020.101961 (PMC7788089; doi:10.1016/j.isci.2020.101961)
Supplement: Table S8. The results of models trained with dataset F and tested on dataset E, related to Figure 4 [file mmc8.xlsx]

## Sheet: Table S8. (F)
Test/Train Method						Feature Selection			Train			Validation			Test
Model	Train set	Train size	Train size (filtered)	Test set	Test size	Pearson (cut-off)	Lasso(alpha)	# of selected	MAE	RMSE	R2	MAE-V	RMSE-V	R2-V	MAE-T	RMSE-T	R2-T
CONS	dataset-F	1210	1011	dataset-E	1290	0	0.02	34	0	0	0	0	0	0	0.918	1.235	0.633
CONS	dataset-F	1210	1011	dataset-E	1290	0	0.01	40	0	0	0	0	0	0	0.937	1.236	0.632
CONS	dataset-F	1210	1011	dataset-E	1290	0	0.1	22	0	0	0	0	0	0	0.986	1.322	0.58
CONS	dataset-F	1210	1011	dataset-E	1290	0	0.05	27	0	0	0	0	0	0	0.975	1.327	0.576
CONS	dataset-F	1210	1011	dataset-E	1290	0	0.2	13	0	0	0	0	0	0	0.963	1.331	0.574
CONS	dataset-F	1210	1011	dataset-E	1290	0.1	0	58	0	0	0	0	0	0	0.987	1.335	0.571
XGB	dataset-F	1210	1011	dataset-E	1290	0	0.01	40	0.001	0.001	1	0.784	1.024	0.403	0.884	1.148	0.501
CONS	dataset-F	1210	1011	dataset-E	1290	0.2	0	31	0	0	0	0	0	0	1.081	1.477	0.475
CONS	dataset-F	1210	1011	dataset-E	1290	0.3	0	21	0	0	0	0	0	0	1.118	1.487	0.469
CONS	dataset-F	1210	1011	dataset-E	1290	0.5	0	1	0	0	0	0	0	0	1.152	1.51	0.452
CONS	dataset-F	1210	1011	dataset-E	1290	0	0.5	8	0	0	0	0	0	0	1.143	1.511	0.451
CONS	dataset-F	1210	1011	dataset-E	1290	0.4	0	11	0	0	0	0	0	0	1.117	1.516	0.448
XGB	dataset-F	1210	1011	dataset-E	1290	0	0.05	27	0.001	0.001	1	0.815	1.046	0.376	0.976	1.278	0.318
XGB	dataset-F	1210	1011	dataset-E	1290	0	0.02	34	0.001	0.001	1	0.81	1.043	0.385	0.975	1.277	0.311
XGB	dataset-F	1210	1011	dataset-E	1290	0	0.1	22	0.001	0.001	1	0.824	1.066	0.353	1.012	1.315	0.268
RF	dataset-F	1210	1011	dataset-E	1290	0	0.01	40	0.238	0.316	0.953	0.773	0.988	0.444	0.835	1.111	0.222
XGB	dataset-F	1210	1011	dataset-E	1290	0.1	0	58	0.001	0.001	1	0.784	1.016	0.416	1.093	1.469	0.072
XGB	dataset-F	1210	1011	dataset-E	1290	0	0.2	13	0.001	0.002	1	0.882	1.109	0.303	1.093	1.488	-0.014
XGB	dataset-F	1210	1011	dataset-E	1290	0.4	0	11	0.008	0.047	0.999	0.961	1.221	0.304	1.109	1.506	-0.023
RF	dataset-F	1210	1011	dataset-E	1290	0.1	0	58	0.242	0.321	0.951	0.779	1.001	0.429	0.879	1.201	-0.072
RF	dataset-F	1210	1011	dataset-E	1290	0	0.1	22	0.245	0.322	0.951	0.788	1.009	0.421	0.881	1.231	-0.095
RF	dataset-F	1210	1011	dataset-E	1290	0.3	0	21	0.285	0.367	0.936	0.887	1.118	0.343	1.012	1.315	-0.179
RF	dataset-F	1210	1011	dataset-E	1290	0	0.02	34	0.24	0.317	0.952	0.777	0.992	0.44	0.906	1.238	-0.214
XGB	dataset-F	1210	1011	dataset-E	1290	0.3	0	21	0.007	0.045	0.999	0.946	1.214	0.323	1.101	1.468	-0.263
ANN	dataset-F	1210	1011	dataset-E	1290	0	0.05	27	0.413	0.553	0.854	0.817	1.057	0.377	1.273	1.727	-0.265
RF	dataset-F	1210	1011	dataset-E	1290	0.4	0	11	0.298	0.383	0.93	0.908	1.138	0.328	1.029	1.363	-0.289
XGB	dataset-F	1210	1011	dataset-E	1290	0	0.5	8	0.001	0.002	1	0.93	1.198	0.227	1.334	1.716	-0.306
RF	dataset-F	1210	1011	dataset-E	1290	0	0.2	13	0.26	0.338	0.946	0.838	1.062	0.362	0.962	1.342	-0.309
RF	dataset-F	1210	1011	dataset-E	1290	0	0.05	27	0.243	0.32	0.951	0.777	0.991	0.441	0.946	1.306	-0.401
XGB	dataset-F	1210	1011	dataset-E	1290	0.5	0	1	0.057	0.155	0.989	1.27	1.627	0.5	1.37	1.789	-0.521
RF	dataset-F	1210	1011	dataset-E	1290	0.2	0	31	0.262	0.342	0.944	0.856	1.09	0.327	1.012	1.383	-0.577
XGB	dataset-F	1210	1011	dataset-E	1290	0.2	0	31	0.001	0.002	1	0.899	1.166	0.254	1.205	1.645	-0.605
ANN	dataset-F	1210	1011	dataset-E	1290	0	0.5	8	0.689	0.897	0.618	0.96	1.226	0.165	1.15	1.54	-0.693
RF	dataset-F	1210	1011	dataset-E	1290	0.5	0	1	0.402	0.516	0.874	1.12	1.411	0.221	1.189	1.564	-0.715
ANN	dataset-F	1210	1011	dataset-E	1290	0	0.1	22	0.395	0.536	0.862	0.816	1.06	0.373	1.26	1.643	-0.796
ANN	dataset-F	1210	1011	dataset-E	1290	0	0.01	40	0.308	0.42	0.915	0.835	1.081	0.342	1.278	1.722	-0.807
ANN	dataset-F	1210	1011	dataset-E	1290	0	0.2	13	0.547	0.72	0.753	0.892	1.145	0.272	1.042	1.398	-0.876
ANN	dataset-F	1210	1011	dataset-E	1290	0	0.02	34	0.278	0.382	0.93	0.822	1.055	0.375	1.092	1.433	-0.902
ANN	dataset-F	1210	1011	dataset-E	1290	0.1	0	58	0.378	0.506	0.875	0.901	1.159	0.269	1.175	1.547	-0.98
ANN	dataset-F	1210	1011	dataset-E	1290	0.2	0	31	0.601	0.784	0.708	0.907	1.178	0.223	1.166	1.565	-1.536
ANN	dataset-F	1210	1011	dataset-E	1290	0.5	0	1	0.955	1.203	0.313	0.972	1.21	0.18	1.112	1.41	-1.705
ANN	dataset-F	1210	1011	dataset-E	1290	0.4	0	11	0.751	0.955	0.567	0.905	1.151	0.313	1.407	1.929	-1.796
RF	dataset-F	1210	1011	dataset-E	1290	0	0.5	8	0.284	0.367	0.936	0.914	1.162	0.26	1.189	1.558	-1.935
ANN	dataset-F	1210	1011	dataset-E	1290	0.3	0	21	0.737	0.944	0.575	0.885	1.126	0.286	1.351	1.874	-5.872
