# Supplementary material for: Pushing the limits of solubility prediction via quality-oriented data selection
Source: iScience. 2020 Dec 17;24(1):101961. doi: 10.1016/j.isci.2020.101961 (PMC7788089; doi:10.1016/j.isci.2020.101961)
Supplement: Table S9. The results of models trained with dataset G and tested on dataset E, related to Figure 4 [file mmc9.xlsx]

## Sheet: Table S9. (G)
Test/Train Method						Feature Selection			Train			Validation			Test
Model	Train set	Train size	Train size (filtered)	Test set	Test size	Pearson (cut-off)	Lasso(alpha)	# of selected	MAE	RMSE	R2	MAE-V	RMSE-V	R2-V	MAE-T	RMSE-T	R2-T
RF	dataset-G	1144	363	dataset-E	1290	0	0.01	43	0.229	0.303	0.98	0.67	0.859	0.811	0.578	0.754	0.832
CONS	dataset-G	1144	363	dataset-E	1290	0	0.01	43	0	0	0	0	0	0	0.571	0.756	0.862
RF	dataset-G	1144	363	dataset-E	1290	0	0.02	36	0.23	0.308	0.98	0.671	0.866	0.807	0.58	0.756	0.831
CONS	dataset-G	1144	363	dataset-E	1290	0	0.02	36	0	0	0	0	0	0	0.571	0.758	0.862
RF	dataset-G	1144	363	dataset-E	1290	0	0.05	27	0.23	0.307	0.98	0.665	0.856	0.81	0.581	0.758	0.83
RF	dataset-G	1144	363	dataset-E	1290	0	0.1	23	0.229	0.306	0.98	0.665	0.854	0.812	0.583	0.762	0.829
RF	dataset-G	1144	363	dataset-E	1290	0.1	0	55	0.234	0.311	0.979	0.7	0.896	0.796	0.585	0.766	0.828
CONS	dataset-G	1144	363	dataset-E	1290	0	0.05	27	0	0	0	0	0	0	0.582	0.775	0.856
CONS	dataset-G	1144	363	dataset-E	1290	0.4	0	22	0	0	0	0	0	0	0.6	0.783	0.852
CONS	dataset-G	1144	363	dataset-E	1290	0.3	0	29	0	0	0	0	0	0	0.605	0.786	0.852
RF	dataset-G	1144	363	dataset-E	1290	0.4	0	22	0.243	0.324	0.977	0.722	0.929	0.782	0.6	0.786	0.82
RF	dataset-G	1144	363	dataset-E	1290	0.3	0	29	0.246	0.327	0.977	0.725	0.934	0.778	0.603	0.788	0.817
CONS	dataset-G	1144	363	dataset-E	1290	0.1	0	55	0	0	0	0	0	0	0.592	0.789	0.85
RF	dataset-G	1144	363	dataset-E	1290	0.2	0	41	0.244	0.324	0.977	0.734	0.946	0.772	0.607	0.792	0.814
CONS	dataset-G	1144	363	dataset-E	1290	0	0.1	23	0	0	0	0	0	0	0.597	0.798	0.847
XGB	dataset-G	1144	363	dataset-E	1290	0	0.01	43	0.006	0.048	0.999	0.674	0.87	0.809	0.602	0.799	0.835
RF	dataset-G	1144	363	dataset-E	1290	0.5	0	13	0.244	0.326	0.977	0.703	0.911	0.789	0.609	0.799	0.817
CONS	dataset-G	1144	363	dataset-E	1290	0.2	0	41	0	0	0	0	0	0	0.619	0.801	0.846
XGB	dataset-G	1144	363	dataset-E	1290	0	0.05	27	0.006	0.048	0.999	0.673	0.892	0.797	0.615	0.814	0.828
CONS	dataset-G	1144	363	dataset-E	1290	0.5	0	13	0	0	0	0	0	0	0.624	0.815	0.84
XGB	dataset-G	1144	363	dataset-E	1290	0	0.02	36	0.006	0.048	0.999	0.685	0.892	0.795	0.621	0.821	0.825
XGB	dataset-G	1144	363	dataset-E	1290	0	0.1	23	0.006	0.048	0.999	0.682	0.904	0.794	0.636	0.837	0.818
XGB	dataset-G	1144	363	dataset-E	1290	0.1	0	55	0.006	0.048	0.999	0.698	0.926	0.782	0.644	0.845	0.815
XGB	dataset-G	1144	363	dataset-E	1290	0.3	0	29	0.006	0.048	0.999	0.753	1.002	0.745	0.651	0.851	0.814
XGB	dataset-G	1144	363	dataset-E	1290	0.2	0	41	0.006	0.048	0.999	0.711	0.939	0.769	0.664	0.857	0.814
XGB	dataset-G	1144	363	dataset-E	1290	0.5	0	13	0.008	0.053	0.999	0.742	0.99	0.751	0.653	0.858	0.817
XGB	dataset-G	1144	363	dataset-E	1290	0.4	0	22	0.006	0.048	0.999	0.78	0.995	0.747	0.663	0.863	0.815
CONS	dataset-G	1144	363	dataset-E	1290	0	0.5	13	0	0	0	0	0	0	0.667	0.927	0.793
ANN	dataset-G	1144	363	dataset-E	1290	0.4	0	22	0.456	0.585	0.926	0.85	1.087	0.696	0.749	0.95	0.729
CONS	dataset-G	1144	363	dataset-E	1290	0	0.2	16	0	0	0	0	0	0	0.686	0.965	0.776
ANN	dataset-G	1144	363	dataset-E	1290	0.3	0	29	0.487	0.624	0.914	0.945	1.218	0.613	0.752	0.967	0.753
ANN	dataset-G	1144	363	dataset-E	1290	0	0.01	43	0.124	0.201	0.991	0.736	0.959	0.756	0.715	0.973	0.77
RF	dataset-G	1144	363	dataset-E	1290	0	0.5	13	0.247	0.339	0.975	0.718	0.939	0.77	0.702	0.976	0.716
ANN	dataset-G	1144	363	dataset-E	1290	0.1	0	55	0.136	0.222	0.989	0.741	0.961	0.764	0.727	0.987	0.764
RF	dataset-G	1144	363	dataset-E	1290	0	0.2	16	0.252	0.347	0.974	0.735	0.958	0.762	0.72	0.988	0.698
ANN	dataset-G	1144	363	dataset-E	1290	0	0.02	36	0.117	0.192	0.992	0.741	0.965	0.759	0.738	0.993	0.764
XGB	dataset-G	1144	363	dataset-E	1290	0	0.5	13	0.007	0.049	0.999	0.741	0.969	0.759	0.72	1.008	0.713
ANN	dataset-G	1144	363	dataset-E	1290	0.2	0	41	0.377	0.496	0.946	0.825	1.059	0.708	0.792	1.014	0.719
ANN	dataset-G	1144	363	dataset-E	1290	0	0.05	27	0.1	0.171	0.994	0.754	0.966	0.758	0.753	1.024	0.74
ANN	dataset-G	1144	363	dataset-E	1290	0	0.5	13	0.227	0.32	0.978	0.789	1.004	0.74	0.773	1.039	0.735
XGB	dataset-G	1144	363	dataset-E	1290	0	0.2	16	0.006	0.048	0.999	0.742	0.995	0.744	0.754	1.048	0.701
ANN	dataset-G	1144	363	dataset-E	1290	0	0.1	23	0.134	0.201	0.991	0.733	0.947	0.769	0.771	1.069	0.736
ANN	dataset-G	1144	363	dataset-E	1290	0.5	0	13	0.65	0.847	0.844	0.858	1.093	0.705	0.866	1.093	0.624
ANN	dataset-G	1144	363	dataset-E	1290	0	0.2	16	0.161	0.239	0.987	0.792	1	0.745	0.821	1.152	0.688
