# Supplementary material for: Pushing the limits of solubility prediction via quality-oriented data selection
Source: iScience. 2020 Dec 17;24(1):101961. doi: 10.1016/j.isci.2020.101961 (PMC7788089; doi:10.1016/j.isci.2020.101961)
Supplement: Table S10. The results of models trained with dataset H and tested on dataset E, related to Figure 4 [file mmc10.xlsx]

## Sheet: Table S10. (H)
Test/Train Method						Feature Selection			Train			Validation			Test
Model	Train set	Train size	Train size (filtered)	Test set	Test size	Pearson (cut-off)	Lasso(alpha)	# of selected	MAE	RMSE	R2	MAE-V	RMSE-V	R2-V	MAE-T	RMSE-T	R2-T
CONS	dataset-H	578	148	dataset-E	1290	0.5	0	20	0	0	0	0	0	0	0.794	1.009	0.755
CONS	dataset-H	578	148	dataset-E	1290	0	0.1	16	0	0	0	0	0	0	0.792	1.018	0.751
RF	dataset-H	578	148	dataset-E	1290	0.5	0	20	0.268	0.384	0.986	0.884	1.126	0.721	0.815	1.064	0.691
RF	dataset-H	578	148	dataset-E	1290	0	0.1	16	0.257	0.375	0.987	0.854	1.073	0.742	0.821	1.073	0.696
RF	dataset-H	578	148	dataset-E	1290	0.1	0	52	0.255	0.365	0.987	0.821	1.042	0.762	0.835	1.082	0.662
RF	dataset-H	578	148	dataset-E	1290	0.2	0	42	0.251	0.362	0.988	0.813	1.035	0.764	0.842	1.093	0.656
CONS	dataset-H	578	148	dataset-E	1290	0	0.02	27	0	0	0	0	0	0	0.843	1.095	0.712
CONS	dataset-H	578	148	dataset-E	1290	0.3	0	30	0	0	0	0	0	0	0.85	1.095	0.712
CONS	dataset-H	578	148	dataset-E	1290	0.1	0	52	0	0	0	0	0	0	0.848	1.096	0.711
CONS	dataset-H	578	148	dataset-E	1290	0.2	0	42	0	0	0	0	0	0	0.848	1.1	0.709
XGB	dataset-H	578	148	dataset-E	1290	0	0.1	16	0.014	0.09	0.999	0.866	1.067	0.763	0.858	1.103	0.628
RF	dataset-H	578	148	dataset-E	1290	0	0.01	33	0.252	0.362	0.987	0.824	1.051	0.75	0.847	1.105	0.654
RF	dataset-H	578	148	dataset-E	1290	0	0.02	27	0.256	0.37	0.987	0.828	1.057	0.756	0.849	1.107	0.667
CONS	dataset-H	578	148	dataset-E	1290	0.4	0	25	0	0	0	0	0	0	0.876	1.11	0.704
RF	dataset-H	578	148	dataset-E	1290	0.3	0	30	0.261	0.379	0.986	0.846	1.089	0.742	0.856	1.115	0.655
RF	dataset-H	578	148	dataset-E	1290	0	0.05	19	0.255	0.371	0.987	0.839	1.058	0.746	0.856	1.117	0.658
RF	dataset-H	578	148	dataset-E	1290	0.4	0	25	0.261	0.377	0.986	0.844	1.086	0.739	0.862	1.118	0.652
CONS	dataset-H	578	148	dataset-E	1290	0	0.01	33	0	0	0	0	0	0	0.87	1.129	0.693
CONS	dataset-H	578	148	dataset-E	1290	0	0.05	19	0	0	0	0	0	0	0.879	1.134	0.691
XGB	dataset-H	578	148	dataset-E	1290	0	0.05	19	0.014	0.09	0.999	0.879	1.097	0.767	0.918	1.191	0.558
CONS	dataset-H	578	148	dataset-E	1290	0	0.5	9	0	0	0	0	0	0	0.916	1.201	0.653
RF	dataset-H	578	148	dataset-E	1290	0	0.5	9	0.275	0.382	0.986	0.871	1.112	0.756	0.931	1.208	0.566
XGB	dataset-H	578	148	dataset-E	1290	0.5	0	20	0.016	0.093	0.999	0.89	1.13	0.726	0.937	1.21	0.57
XGB	dataset-H	578	148	dataset-E	1290	0.4	0	25	0.014	0.09	0.999	0.819	1.049	0.786	0.966	1.24	0.516
XGB	dataset-H	578	148	dataset-E	1290	0.1	0	52	0.013	0.09	0.999	0.759	1.005	0.781	0.983	1.257	0.527
XGB	dataset-H	578	148	dataset-E	1290	0.2	0	42	0.013	0.09	0.999	0.82	1.035	0.771	0.995	1.265	0.525
XGB	dataset-H	578	148	dataset-E	1290	0	0.02	27	0.013	0.09	0.999	0.791	1.018	0.783	0.982	1.27	0.54
XGB	dataset-H	578	148	dataset-E	1290	0.3	0	30	0.013	0.09	0.999	0.855	1.109	0.745	0.989	1.275	0.5
XGB	dataset-H	578	148	dataset-E	1290	0	0.01	33	0.013	0.09	0.999	0.849	1.071	0.768	1.009	1.283	0.5
XGB	dataset-H	578	148	dataset-E	1290	0	0.5	9	0.016	0.093	0.999	0.866	1.105	0.763	0.994	1.315	0.568
ANN	dataset-H	578	148	dataset-E	1290	0	0.5	9	0.168	0.256	0.994	0.671	0.926	0.824	1.041	1.374	0.513
ANN	dataset-H	578	148	dataset-E	1290	0	0.2	13	0.166	0.249	0.994	0.74	1.015	0.83	1.037	1.402	0.504
ANN	dataset-H	578	148	dataset-E	1290	0	0.1	16	0.172	0.266	0.993	0.759	1.071	0.806	1.059	1.403	0.495
ANN	dataset-H	578	148	dataset-E	1290	0.5	0	20	0.359	0.507	0.975	0.822	1.121	0.738	1.147	1.446	0.471
ANN	dataset-H	578	148	dataset-E	1290	0.2	0	42	0.157	0.248	0.994	0.713	0.966	0.823	1.104	1.47	0.461
ANN	dataset-H	578	148	dataset-E	1290	0	0.02	27	0.144	0.23	0.995	0.703	0.938	0.835	1.106	1.478	0.453
ANN	dataset-H	578	148	dataset-E	1290	0.1	0	52	0.148	0.237	0.995	0.725	0.975	0.824	1.142	1.501	0.378
ANN	dataset-H	578	148	dataset-E	1290	0.3	0	30	0.289	0.412	0.984	0.765	1.038	0.787	1.176	1.504	0.335
ANN	dataset-H	578	148	dataset-E	1290	0	0.01	33	0.148	0.244	0.994	0.713	0.961	0.821	1.156	1.546	0.369
CONS	dataset-H	578	148	dataset-E	1290	0	0.2	13	0	0	0	0	0	0	1.155	1.554	0.419
ANN	dataset-H	578	148	dataset-E	1290	0.4	0	25	0.303	0.448	0.981	0.776	1.029	0.77	1.235	1.573	0.3
ANN	dataset-H	578	148	dataset-E	1290	0	0.05	19	0.167	0.257	0.994	0.748	1.045	0.805	1.202	1.583	0.322
XGB	dataset-H	578	148	dataset-E	1290	0	0.2	13	0.016	0.093	0.999	0.859	1.128	0.762	1.253	1.669	0.324
RF	dataset-H	578	148	dataset-E	1290	0	0.2	13	0.272	0.379	0.986	0.908	1.172	0.678	1.372	1.901	0.248
