# Supplementary material for: Pushing the limits of solubility prediction via quality-oriented data selection
Source: iScience. 2020 Dec 17;24(1):101961. doi: 10.1016/j.isci.2020.101961 (PMC7788089; doi:10.1016/j.isci.2020.101961)
Supplement: Table S11 The results of models trained with dataset I and tested on dataset E, related to Figure 4 [file mmc11.xlsx]

## Sheet: Table S11. (I)
Test/Train Method						Feature Selection			Train			Validation			Test
Model	Train set	Train size	Train size (filtered)	Test set	Test size	Pearson (cut-off)	Lasso(alpha)	# of selected	MAE	RMSE	R2	MAE-V	RMSE-V	R2-V	MAE-T	RMSE-T	R2-T
CONS	dataset-I	94	62	dataset-E	1290	0	0.02	25	0	0	0	0	0	0	1.21	1.517	0.447
CONS	dataset-I	94	62	dataset-E	1290	0	0.05	20	0	0	0	0	0	0	1.21	1.525	0.441
CONS	dataset-I	94	62	dataset-E	1290	0.2	0	24	0	0	0	0	0	0	1.209	1.531	0.436
CONS	dataset-I	94	62	dataset-E	1290	0.1	0	39	0	0	0	0	0	0	1.207	1.538	0.431
CONS	dataset-I	94	62	dataset-E	1290	0.5	0	5	0	0	0	0	0	0	1.213	1.563	0.413
CONS	dataset-I	94	62	dataset-E	1290	0.3	0	13	0	0	0	0	0	0	1.238	1.572	0.406
CONS	dataset-I	94	62	dataset-E	1290	0.4	0	8	0	0	0	0	0	0	1.233	1.582	0.398
CONS	dataset-I	94	62	dataset-E	1290	0	0.01	33	0	0	0	0	0	0	1.272	1.595	0.388
CONS	dataset-I	94	62	dataset-E	1290	0	0.1	17	0	0	0	0	0	0	1.283	1.618	0.37
CONS	dataset-I	94	62	dataset-E	1290	0	0.2	14	0	0	0	0	0	0	1.385	1.773	0.244
CONS	dataset-I	94	62	dataset-E	1290	0	0.5	10	0	0	0	0	0	0	1.458	1.832	0.193
ANN	dataset-I	94	62	dataset-E	1290	0.3	0	13	0.281	0.399	0.878	0.882	1.126	0.732	1.514	1.98	-0.538
ANN	dataset-I	94	62	dataset-E	1290	0.4	0	8	0.704	0.911	0.365	0.732	0.911	0.345	1.549	2.013	-0.562
ANN	dataset-I	94	62	dataset-E	1290	0	0.02	25	0.098	0.216	0.964	0.807	0.999	0.466	1.453	1.848	-0.707
ANN	dataset-I	94	62	dataset-E	1290	0.1	0	39	0.117	0.226	0.959	0.744	0.905	0.358	1.319	1.708	-0.873
XGB	dataset-I	94	62	dataset-E	1290	0.5	0	5	0.029	0.107	0.991	0.768	0.955	0.342	1.191	1.532	-1.065
ANN	dataset-I	94	62	dataset-E	1290	0.2	0	24	0.148	0.261	0.948	0.803	0.957	0.686	1.364	1.75	-1.124
XGB	dataset-I	94	62	dataset-E	1290	0.2	0	24	0.028	0.107	0.991	0.853	1.051	0.37	1.204	1.526	-1.347
XGB	dataset-I	94	62	dataset-E	1290	0	0.02	25	0.028	0.107	0.991	0.76	0.935	0.369	1.207	1.516	-1.673
ANN	dataset-I	94	62	dataset-E	1290	0	0.1	17	0.089	0.194	0.971	0.772	0.992	0.545	1.546	1.948	-1.712
RF	dataset-I	94	62	dataset-E	1290	0.5	0	5	0.252	0.331	0.916	0.714	0.913	0.347	1.168	1.495	-1.738
XGB	dataset-I	94	62	dataset-E	1290	0.4	0	8	0.028	0.107	0.991	0.879	1.069	0.55	1.202	1.553	-1.744
XGB	dataset-I	94	62	dataset-E	1290	0	0.05	20	0.028	0.107	0.991	0.827	1.041	0.377	1.198	1.519	-1.942
ANN	dataset-I	94	62	dataset-E	1290	0	0.2	14	0.098	0.195	0.97	0.865	1.079	0.561	1.295	1.67	-2.005
XGB	dataset-I	94	62	dataset-E	1290	0	0.01	33	0.028	0.107	0.991	0.813	0.987	0.44	1.316	1.658	-2.076
ANN	dataset-I	94	62	dataset-E	1290	0.5	0	5	0.506	0.643	0.683	0.734	0.913	0.247	1.343	1.769	-2.28
ANN	dataset-I	94	62	dataset-E	1290	0	0.05	20	0.19	0.326	0.869	0.911	1.121	0.552	1.3	1.671	-2.37
XGB	dataset-I	94	62	dataset-E	1290	0	0.1	17	0.028	0.107	0.991	0.759	0.978	0.351	1.234	1.563	-2.431
XGB	dataset-I	94	62	dataset-E	1290	0.1	0	39	0.028	0.107	0.991	0.841	1.028	0.399	1.298	1.637	-2.464
ANN	dataset-I	94	62	dataset-E	1290	0	0.5	10	1.054	1.227	0.153	1.135	1.298	0.703	1.672	2.038	-2.478
RF	dataset-I	94	62	dataset-E	1290	0	0.05	20	0.249	0.333	0.915	0.7	0.898	0.397	1.199	1.522	-2.711
RF	dataset-I	94	62	dataset-E	1290	0	0.02	25	0.254	0.333	0.915	0.703	0.894	0.378	1.188	1.509	-2.725
RF	dataset-I	94	62	dataset-E	1290	0	0.1	17	0.244	0.328	0.918	0.67	0.877	0.427	1.206	1.527	-2.808
RF	dataset-I	94	62	dataset-E	1290	0.4	0	8	0.262	0.343	0.91	0.702	0.916	0.371	1.228	1.563	-2.95
XGB	dataset-I	94	62	dataset-E	1290	0.3	0	13	0.028	0.107	0.991	0.843	1.06	0.343	1.327	1.657	-3.103
RF	dataset-I	94	62	dataset-E	1290	0	0.01	33	0.252	0.334	0.915	0.694	0.883	0.394	1.224	1.549	-3.177
RF	dataset-I	94	62	dataset-E	1290	0.1	0	39	0.259	0.337	0.913	0.719	0.906	0.38	1.224	1.546	-3.197
ANN	dataset-I	94	62	dataset-E	1290	0	0.01	33	0.085	0.18	0.975	0.884	1.1	0.483	1.371	1.728	-3.236
RF	dataset-I	94	62	dataset-E	1290	0.3	0	13	0.263	0.343	0.91	0.708	0.895	0.395	1.239	1.565	-3.36
RF	dataset-I	94	62	dataset-E	1290	0.2	0	24	0.264	0.342	0.91	0.731	0.914	0.376	1.242	1.568	-3.467
XGB	dataset-I	94	62	dataset-E	1290	0	0.5	10	0.028	0.107	0.991	0.88	1.094	0.57	1.464	1.884	-5.529
XGB	dataset-I	94	62	dataset-E	1290	0	0.2	14	0.028	0.107	0.991	0.805	1.012	0.4	1.527	1.978	-6.57
RF	dataset-I	94	62	dataset-E	1290	0	0.2	14	0.257	0.338	0.912	0.715	0.905	0.419	1.413	1.794	-6.904
RF	dataset-I	94	62	dataset-E	1290	0	0.5	10	0.269	0.348	0.907	0.754	0.949	0.335	1.459	1.858	-8.539
